# Supplementary material for: Characterization of 3D Organotypic Culture of Mouse Adipose-Derived Stem Cells
Source: Int J Mol Sci. 2024 Apr 1;25(7):3931. doi: 10.3390/ijms25073931 (PMC11011465; doi:10.3390/ijms25073931)
Supplement: Supplementary file 1 [file ijms-25-03931-s001.zip]

Archive with 1 entries (1 files):
- ijms-2860309-supplementary.pdf
